# Supplementary material for: Effect of a temperature gradient on the behaviour of an endangered Mexican topminnow and an invasive freshwater fish
Source: Sci Rep. 2022 Nov 29;12:20584. doi: 10.1038/s41598-022-24755-9 (PMC9709034; doi:10.1038/s41598-022-24755-9)
Supplement: Supplementary file 1 — Supplementary Information. [file 41598_2022_24755_MOESM1_ESM.txt]

id	treatment	sex	species	sppsex	size	timeswimming	proptimeswimming	asintimeswimming	timerefuging	proptimerefuging	asintimerefuging	timeexploring	proptimeexploring	asintimeexploring	frequencyrefuging	frequencywimming	frequencyexploring
1	15	female	sbilineata	sbfem	21.69775	102	0.17	0.170829669	515	0.858333333	1.032012516	0	0	0	3	0	0
1	20	female	sbilineata	sbfem	21.69775	53	0.088333333	0.088448613	544	0.906666667	1.13531397	0	0	0	1	0	0
1	25	female	sbilineata	sbfem	21.69775	145	0.241666667	0.244083061	450	0.75	0.848062079	8	0.013333333	0.013333728	3	8	3
1	30	female	sbilineata	sbfem	21.69775	541	0.901666667	1.123608334	8	0.013333333	0.013333728	40	0.066666667	0.066716149	1	40	17
2	15	female	sbilineata	sbfem	24.53425	54	0.09	0.090121945	547	0.911666667	1.147321824	34	0.056666667	0.056697038	2	34	1
2	20	female	sbilineata	sbfem	24.53425	457	0.761666667	0.86588138	124	0.206666667	0.208166843	4	0.006666667	0.006666716	1	4	2
2	25	female	sbilineata	sbfem	24.53425	425	0.708333333	0.787134278	123	0.205	0.206463707	41	0.068333333	0.068386625	4	41	9
2	30	female	sbilineata	sbfem	24.53425	592	0.986666667	1.40731502	0	0	0	7	0.011666667	0.011666932	0	7	3
3	15	female	sbilineata	sbfem	28.6125	184	0.306666667	0.311688973	370	0.616666667	0.664501359	30	0.05	0.050020857	5	30	6
3	20	female	sbilineata	sbfem	28.6125	449	0.748333333	0.845545903	144	0.24	0.242365851	135	0.225	0.226943036	4	135	17
3	25	female	sbilineata	sbfem	28.6125	218	0.363333333	0.371843255	40	0.066666667	0.066716148	14	0.023333333	0.023335451	1	14	2
3	30	female	sbilineata	sbfem	28.6125	596	0.993333333	1.455262027	0	0	0	47	0.078333333	0.078413665	0	47	15
4	15	female	sbilineata	sbfem	26.80875	418	0.696666667	0.770740508	0	0	0	5	0.008333333	0.008333429	0	5	2
4	20	female	sbilineata	sbfem	26.80875	301	0.501666667	0.525524348	169	0.281666667	0.285530661	24	0.04	0.040010674	4	24	9
4	25	female	sbilineata	sbfem	26.80875	324	0.54	0.570437109	0	0	0	34	0.056666667	0.056697038	0	34	17
4	30	female	sbilineata	sbfem	26.80875	268	0.446666667	0.463036217	299	0.498333333	0.521675341	36	0.06	0.060036058	2	36	8
5	15	female	sbilineata	sbfem	26.258	461	0.768333333	0.876233103	0	0	0	25	0.041666667	0.041678733	0	25	4
5	20	female	sbilineata	sbfem	26.258	493	0.821666667	0.964329025	0	0	0	18	0.03	0.030004502	0	18	4
5	25	female	sbilineata	sbfem	26.258	496	0.826666667	0.97315774	0	0	0	17	0.028333333	0.028337125	0	17	10
5	30	female	sbilineata	sbfem	26.258	583	0.971666667	1.332183042	0	0	0	20	0.033333333	0.033339509	0	20	11
6	15	female	sbilineata	sbfem	25.57	376	0.626666667	0.677268405	23	0.038333333	0.038342728	26	0.043333333	0.043346906	1	26	5
6	20	female	sbilineata	sbfem	25.57	441	0.735	0.825666681	2	0.003333333	0.00333334	0	0	0	1	0	0
6	25	female	sbilineata	sbfem	25.57	549	0.915	1.155507921	0	0	0	13	0.021666667	0.021668363	0	13	4
6	30	female	sbilineata	sbfem	25.57	523	0.871666667	1.058592777	35	0.058333333	0.058366467	0	0	0	3	0	0
7	15	female	sbilineata	sbfem	26.094	54	0.09	0.090121945	547	0.911666667	1.147321824	13	0.021666667	0.021668363	1	13	1
7	20	female	sbilineata	sbfem	26.094	381	0.635	0.68800852	3	0.005	0.005000021	6	0.01	0.010000167	1	6	2
7	25	female	sbilineata	sbfem	26.094	345	0.575	0.612604148	91	0.151666667	0.152254228	16	0.026666667	0.026669829	7	16	7
7	30	female	sbilineata	sbfem	26.094	532	0.886666667	1.090085961	5	0.008333333	0.00833343	80	0.133333333	0.133731589	1	80	11
8	15	female	sbilineata	sbfem	20.184	202	0.336666667	0.343374663	403	0.671666667	0.736456157	20	0.033333333	0.033339509	3	20	6
8	20	female	sbilineata	sbfem	20.184	463	0.771666667	0.881457435	47	0.078333333	0.078413666	33	0.055	0.055027767	1	33	15
8	25	female	sbilineata	sbfem	20.184	554	0.923333333	1.176672408	2	0.003333333	0.00333334	36	0.06	0.060036058	1	36	9
8	30	female	sbilineata	sbfem	20.184	582	0.97	1.325230809	0	0	0	20	0.033333333	0.033339509	0	20	7
9	15	female	sbilineata	sbfem	23.3105	417	0.695	0.768419901	0	0	0	3	0.005	0.005000021	0	3	2
9	20	female	sbilineata	sbfem	23.3105	490	0.816666667	0.955611277	0	0	0	4	0.006666667	0.006666716	0	4	3
9	25	female	sbilineata	sbfem	23.3105	454	0.756666667	0.858199569	104	0.173333333	0.174213233	35	0.058333333	0.058366466	3	35	16
9	30	female	sbilineata	sbfem	23.3105	555	0.925	1.181035594	10	0.016666667	0.016667438	48	0.08	0.08008558	4	48	17
10	15	female	sbilineata	sbfem	27.171	60	0.1	0.100167421	185	0.308333333	0.313440505	25	0.041666667	0.041678733	2	25	4
10	20	female	sbilineata	sbfem	27.171	271	0.451666667	0.468632527	20	0.033333333	0.033339509	14	0.023333333	0.023335451	1	14	5
10	25	female	sbilineata	sbfem	27.171	499	0.831666667	0.982102487	0	0	0	10	0.016666667	0.016667439	0	10	12
10	30	female	sbilineata	sbfem	27.171	395	0.658333333	0.718602438	129	0.215	0.21669183	37	0.061666667	0.061705818	1	37	9
11	15	female	sbilineata	sbfem	23.468	275	0.458333333	0.476119061	300	0.5	0.523598776	5	0.008333333	0.008333429	1	5	2
11	20	female	sbilineata	sbfem	23.468	519	0.865	1.045150372	0	0	0	12	0.02	0.020001334	0	12	5
11	25	female	sbilineata	sbfem	23.468	523	0.871666667	1.058592777	6	0.01	0.010000167	26	0.043333333	0.043346906	1	26	5
11	30	female	sbilineata	sbfem	23.468	530	0.883333333	1.08292642	19	0.031666667	0.031671961	17	0.028333333	0.028337125	2	17	12
12	15	female	sbilineata	sbfem	22.91	367	0.611666667	0.658165609	134	0.223333333	0.225232846	18	0.03	0.030004502	3	18	5
12	20	female	sbilineata	sbfem	22.91	557	0.928333333	1.189904134	0	0	0	17	0.028333333	0.028337125	0	17	6
12	25	female	sbilineata	sbfem	22.91	539	0.898333333	1.115960885	26	0.043333333	0.043346907	14	0.023333333	0.023335451	1	14	10
12	30	female	sbilineata	sbfem	22.91	588	0.98	1.370461484	0	0	0	0	0	0	0	0	0
13	15	male	sbilineata	sbmale	18.688	365	0.608333333	0.653958978	205	0.341666667	0.348689714	6	0.01	0.010000167	2	6	2
13	20	male	sbilineata	sbmale	18.688	457	0.761666667	0.86588138	55	0.091666667	0.09179553	17	0.028333333	0.028337125	1	17	8
13	25	male	sbilineata	sbmale	18.688	467	0.778333333	0.892006875	3	0.005	0.005000021	5	0.008333333	0.008333429	1	5	4
13	30	male	sbilineata	sbmale	18.688	546	0.91	1.143284062	0	0	0	14	0.023333333	0.023335451	0	14	9
14	15	male	sbilineata	sbmale	19.128	549	0.915	1.155507921	25	0.041666667	0.041678732	11	0.018333333	0.01833436	1	11	3
14	20	male	sbilineata	sbmale	19.128	512	0.853333333	1.022345695	85	0.141666667	0.14214486	45	0.075	0.075070491	2	45	12
14	25	male	sbilineata	sbmale	19.128	485	0.808333333	0.941315612	102	0.17	0.170829669	54	0.09	0.090121945	4	54	4
14	30	male	sbilineata	sbmale	19.128	580	0.966666667	1.311874785	0	0	0	35	0.058333333	0.058366466	0	35	10
15	15	male	sbilineata	sbmale	20.3925	454	0.756666667	0.858199569	19	0.031666667	0.031671961	12	0.02	0.020001334	1	12	3
15	20	male	sbilineata	sbmale	20.3925	417	0.695	0.768419901	61	0.101666667	0.101842626	68	0.113333333	0.113577363	3	68	15
15	25	male	sbilineata	sbmale	20.3925	541	0.901666667	1.123608334	0	0	0	6	0.01	0.010000167	0	6	2
15	30	male	sbilineata	sbmale	20.3925	594	0.99	1.429256853	0	0	0	13	0.021666667	0.021668363	0	13	2
16	15	male	sbilineata	sbmale	22.5215	368	0.613333333	0.660274059	193	0.321666667	0.327489179	20	0.033333333	0.033339509	2	20	7
16	20	male	sbilineata	sbmale	22.5215	552	0.92	1.168080485	0	0	0	10	0.016666667	0.016667439	0	10	6
16	25	male	sbilineata	sbmale	22.5215	423	0.705	0.782423146	81	0.135	0.135413462	23	0.038333333	0.038342727	1	23	6
16	30	male	sbilineata	sbmale	22.5215	589	0.981666667	1.379017145	0	0	0	2	0.003333333	0.003333339	0	2	2
17	15	male	sbilineata	sbmale	19.754	475	0.791666667	0.913532174	36	0.06	0.060036058	19	0.031666667	0.031671962	4	19	7
17	20	male	sbilineata	sbmale	19.754	429	0.715	0.796624107	149	0.248333333	0.250959311	15	0.025	0.025002605	1	15	2
17	25	male	sbilineata	sbmale	19.754	563	0.938333333	1.21777764	0	0	0	5	0.008333333	0.008333429	0	5	5
17	30	male	sbilineata	sbmale	19.754	575	0.958333333	1.281109333	0	0	0	16	0.026666667	0.026669829	0	16	6
18	15	male	sbilineata	sbmale	17.958	465	0.775	0.886715095	92	0.153333333	0.15394062	11	0.018333333	0.01833436	2	11	4
18	20	male	sbilineata	sbmale	17.958	566	0.943333333	1.232535808	0	0	0	11	0.018333333	0.01833436	0	11	4
18	25	male	sbilineata	sbmale	17.958	595	0.991666667	1.441607061	0	0	0	10	0.016666667	0.016667439	0	10	4
18	30	male	sbilineata	sbmale	17.958	569	0.948333333	1.247940918	0	0	0	6	0.01	0.010000167	0	6	1
19	15	male	sbilineata	sbmale	18.024	443	0.738333333	0.830595803	76	0.126666667	0.127007852	6	0.01	0.010000167	1	6	2
19	20	male	sbilineata	sbmale	18.024	221	0.368333333	0.377215678	370	0.616666667	0.664501359	24	0.04	0.040010674	4	24	7
19	25	male	sbilineata	sbmale	18.024	502	0.836666667	0.99116871	15	0.025	0.025002605	31	0.051666667	0.051689682	2	31	11
19	30	male	sbilineata	sbmale	18.024	569	0.948333333	1.247940918	5	0.008333333	0.00833343	22	0.036666667	0.036674888	2	22	14
20	15	male	sbilineata	sbmale	18.08825	349	0.581666667	0.620776137	215	0.358333333	0.366482064	19	0.031666667	0.031671962	6	19	9
20	20	male	sbilineata	sbmale	18.08825	486	0.81	0.944152115	0	0	0	5	0.008333333	0.008333429	0	5	3
20	25	male	sbilineata	sbmale	18.08825	486	0.81	0.944152115	0	0	0	10	0.016666667	0.016667439	0	10	3
20	30	male	sbilineata	sbmale	18.08825	418	0.696666667	0.770740508	164	0.273333333	0.276856628	24	0.04	0.040010674	6	24	17
21	15	male	sbilineata	sbmale	19.59425	437	0.728333333	0.815886498	0	0	0	0	0	0	0	0	0
21	20	male	sbilineata	sbmale	19.59425	391	0.651666667	0.709779672	0	0	0	0	0	0	0	0	0
21	25	male	sbilineata	sbmale	19.59425	563	0.938333333	1.21777764	0	0	0	0	0	0	0	0	0
21	30	male	sbilineata	sbmale	19.59425	555	0.925	1.181035594	10	0.016666667	0.016667438	48	0.08	0.08008558	4	48	17
22	15	male	sbilineata	sbmale	17.38875	374	0.623333333	0.672998311	0	0	0	2	0.003333333	0.003333339	0	2	1
22	20	male	sbilineata	sbmale	17.38875	372	0.62	0.668742703	27	0.045	0.045015201	1	0.001666667	0.001666668	1	1	1
22	25	male	sbilineata	sbmale	17.38875	365	0.608333333	0.653958978	0	0	0	0	0	0	0	0	0
22	30	male	sbilineata	sbmale	17.38875	489	0.815	0.952729195	0	0	0	1	0.001666667	0.001666668	0	1	1
23	15	male	sbilineata	sbmale	21.603	463	0.771666667	0.881457435	0	0	0	5	0.008333333	0.008333429	0	5	2
23	20	male	sbilineata	sbmale	21.603	522	0.87	1.055202321	0	0	0	15	0.025	0.025002605	0	15	8
23	25	male	sbilineata	sbmale	21.603	423	0.705	0.782423146	69	0.115	0.115255	2	0.003333333	0.003333339	1	2	2
23	30	male	sbilineata	sbmale	21.603	572	0.953333333	1.264090554	0	0	0	0	0	0	0	0	0
24	15	male	sbilineata	sbmale	19.78725	344	0.573333333	0.610568495	138	0.23	0.232077683	15	0.025	0.025002605	3	15	5
24	20	male	sbilineata	sbmale	19.78725	378	0.63	0.681553212	188	0.313333333	0.3187011	12	0.02	0.020001334	3	12	3
24	25	male	sbilineata	sbmale	19.78725	561	0.935	1.208259065	0	0	0	1	0.001666667	0.001666668	0	1	2
24	30	male	sbilineata	sbmale	19.78725	494	0.823333333	0.967259357	0	0	0	9	0.015	0.015000563	0	9	6
25	15	female	preticulata	prfem	26.07	65	0.108333333	0.108546362	0	0	0	0	0	0	0	0	0
25	20	female	preticulata	prfem	26.07	451	0.751666667	0.850585455	0	0	0	11	0.018333333	0.01833436	0	11	3
25	25	female	preticulata	prfem	26.07	408	0.68	0.747762635	0	0	0	40	0.066666667	0.066716149	0	40	16
25	30	female	preticulata	prfem	26.07	559	0.931666667	1.198973588	0	0	0	31	0.051666667	0.051689682	0	31	8
26	15	female	preticulata	prfem	30.7125	358	0.596666667	0.63934092	0	0	0	6	0.01	0.010000167	0	6	3
26	20	female	preticulata	prfem	30.7125	349	0.581666667	0.620776137	0	0	0	12	0.02	0.020001334	0	12	2
26	25	female	preticulata	prfem	30.7125	213	0.355	0.362914067	65	0.108333333	0.108546362	28	0.046666667	0.046683622	5	28	5
26	30	female	preticulata	prfem	30.7125	316	0.526666667	0.554674543	134	0.223333333	0.225232846	8	0.013333333	0.013333728	2	8	1
27	15	female	preticulata	prfem	35.1265	204	0.34	0.346916898	128	0.213333333	0.214985573	15	0.025	0.025002605	2	15	2
27	20	female	preticulata	prfem	35.1265	270	0.45	0.466765339	194	0.323333333	0.329249924	48	0.08	0.08008558	6	48	7
27	25	female	preticulata	prfem	35.1265	346	0.576666667	0.614642718	0	0	0	7	0.011666667	0.011666932	0	7	1
27	30	female	preticulata	prfem	35.1265	185	0.308333333	0.313440505	314	0.523333333	0.550758048	9	0.015	0.015000563	3	9	4
28	15	female	preticulata	prfem	25.702	386	0.643333333	0.698844306	0	0	0	0	0	0	0	0	0
28	20	female	preticulata	prfem	25.702	235	0.391666667	0.402442279	0	0	0	0	0	0	0	0	0
28	25	female	preticulata	prfem	25.702	157	0.261666667	0.264748632	252	0.42	0.43344532	33	0.055	0.055027767	3	33	8
28	30	female	preticulata	prfem	25.702	391	0.651666667	0.709779672	0	0	0	0	0	0	0	0	0
29	15	female	preticulata	prfem	27.0915	478	0.796666667	0.921760059	0	0	0	10	0.016666667	0.016667439	0	10	3
29	20	female	preticulata	prfem	27.0915	480	0.8	0.927295218	0	0	0	6	0.01	0.010000167	0	6	3
29	25	female	preticulata	prfem	27.0915	555	0.925	1.181035594	0	0	0	9	0.015	0.015000563	0	9	3
29	30	female	preticulata	prfem	27.0915	528	0.88	1.0758622	4	0.006666667	0.006666716	47	0.078333333	0.078413665	2	47	20
30	15	female	preticulata	prfem	33.105	457	0.761666667	0.86588138	0	0	0	2	0.003333333	0.003333339	0	2	2
30	20	female	preticulata	prfem	33.105	577	0.961666667	1.293016646	0	0	0	6	0.01	0.010000167	0	6	4
30	25	female	preticulata	prfem	33.105	544	0.906666667	1.13531397	0	0	0	3	0.005	0.005000021	0	3	2
30	30	female	preticulata	prfem	33.105	564	0.94	1.222630306	0	0	0	0	0	0	0	0	0
31	15	female	preticulata	prfem	33.06375	88	0.146666667	0.14719765	0	0	0	0	0	0	0	0	0
31	20	female	preticulata	prfem	33.06375	327	0.545	0.576389115	73	0.121666667	0.121968851	0	0	0	5	0	0
31	25	female	preticulata	prfem	33.06375	493	0.821666667	0.964329025	0	0	0	5	0.008333333	0.008333429	0	5	4
31	30	female	preticulata	prfem	33.06375	568	0.946666667	1.242728445	0	0	0	2	0.003333333	0.003333339	0	2	2
32	15	female	preticulata	prfem	28.3405	479	0.798333333	0.924522562	0	0	0	17	0.028333333	0.028337125	0	17	5
32	20	female	preticulata	prfem	28.3405	428	0.713333333	0.794243069	0	0	0	0	0	0	0	0	0
32	25	female	preticulata	prfem	28.3405	344	0.573333333	0.610568495	0	0	0	0	0	0	0	0	0
32	30	female	preticulata	prfem	28.3405	454	0.756666667	0.858199569	0	0	0	2	0.003333333	0.003333339	0	2	2
33	15	female	preticulata	prfem	26.26825	472	0.786666667	0.905391092	0	0	0	0	0	0	0	0	0
33	20	female	preticulata	prfem	26.26825	533	0.888333333	1.093702822	0	0	0	10	0.016666667	0.016667439	0	10	8
33	25	female	preticulata	prfem	26.26825	534	0.89	1.09734517	0	0	0	17	0.028333333	0.028337125	0	17	9
33	30	female	preticulata	prfem	26.26825	579	0.965	1.305443377	0	0	0	7	0.011666667	0.011666932	0	7	5
34	15	female	preticulata	prfem	34.404	441	0.735	0.825666681	0	0	0	0	0	0	0	0	0
34	20	female	preticulata	prfem	34.404	539	0.898333333	1.115960885	0	0	0	6	0.01	0.010000167	0	6	8
34	25	female	preticulata	prfem	34.404	550	0.916666667	1.159658464	0	0	0	2	0.003333333	0.003333339	0	2	1
34	30	female	preticulata	prfem	34.404	537	0.895	1.108431203	0	0	0	20	0.033333333	0.033339509	0	20	11
35	15	female	preticulata	prfem	24.42675	390	0.65	0.707584437	16	0.026666667	0.026669828	8	0.013333333	0.013333728	1	8	2
35	20	female	preticulata	prfem	24.42675	399	0.665	0.727493818	0	0	0	2	0.003333333	0.003333339	0	2	2
35	25	female	preticulata	prfem	24.42675	571	0.951666667	1.258617587	0	0	0	6	0.01	0.010000167	0	6	3
35	30	female	preticulata	prfem	24.42675	523	0.871666667	1.058592777	0	0	0	2	0.003333333	0.003333339	0	2	2
36	15	female	preticulata	prfem	38.58825	473	0.788333333	0.908095343	0	0	0	6	0.01	0.010000167	0	6	5
36	20	female	preticulata	prfem	38.58825	564	0.94	1.222630306	0	0	0	2	0.003333333	0.003333339	0	2	4
36	25	female	preticulata	prfem	38.58825	559	0.931666667	1.198973588	0	0	0	16	0.026666667	0.026669829	0	16	9
36	30	female	preticulata	prfem	38.58825	541	0.901666667	1.123608334	0	0	0	1	0.001666667	0.001666668	0	1	1
37	15	male	preticulata	prmale	19.1725	202	0.336666667	0.343374663	0	0	0	0	0	0	0	0	0
37	20	male	preticulata	prmale	19.1725	267	0.445	0.461174261	226	0.376666667	0.386195296	0	0	0	1	0	0
37	25	male	preticulata	prmale	19.1725	368	0.613333333	0.660274059	0	0	0	0	0	0	0	0	0
37	30	male	preticulata	prmale	19.1725	533	0.888333333	1.093702822	0	0	0	0	0	0	0	0	0
38	15	male	preticulata	prmale	17.29275	432	0.72	0.803802319	0	0	0	4	0.006666667	0.006666716	0	4	1
38	20	male	preticulata	prmale	17.29275	438	0.73	0.818321951	0	0	0	11	0.018333333	0.01833436	0	11	4
38	25	male	preticulata	prmale	17.29275	334	0.556666667	0.590367874	0	0	0	23	0.038333333	0.038342727	0	23	6
38	30	male	preticulata	prmale	17.29275	293	0.488333333	0.510178854	0	0	0	3	0.005	0.005000021	0	3	1
39	15	male	preticulata	prmale	18.567	477	0.795	0.91900758	0	0	0	0	0	0	0	0	0
39	20	male	preticulata	prmale	18.567	207	0.345	0.352238785	91	0.151666667	0.152254228	9	0.015	0.015000563	2	9	1
39	25	male	preticulata	prmale	18.567	451	0.751666667	0.850585455	0	0	0	11	0.018333333	0.01833436	0	11	5
39	30	male	preticulata	prmale	18.567	461	0.768333333	0.876233103	0	0	0	24	0.04	0.040010674	0	24	4
40	15	male	preticulata	prmale	19.97325	507	0.845	1.006565167	0	0	0	36	0.06	0.060036058	0	36	10
40	20	male	preticulata	prmale	19.97325	590	0.983333333	1.38796761	0	0	0	0	0	0	0	0	0
40	25	male	preticulata	prmale	19.97325	557	0.928333333	1.189904134	0	0	0	0	0	0	0	0	0
40	30	male	preticulata	prmale	19.97325	235	0.391666667	0.402442279	0	0	0	0	0	0	0	0	0
41	15	male	preticulata	prmale	17.619	485	0.808333333	0.941315612	0	0	0	7	0.011666667	0.011666932	0	7	3
41	20	male	preticulata	prmale	17.619	526	0.876666667	1.068889253	0	0	0	0	0	0	0	0	0
41	25	male	preticulata	prmale	17.619	591	0.985	1.397374006	0	0	0	0	0	0	0	0	0
41	30	male	preticulata	prmale	17.619	595	0.991666667	1.441607061	0	0	0	0	0	0	0	0	0
42	15	male	preticulata	prmale	19.57775	481	0.801666667	0.930078163	0	0	0	0	0	0	0	0	0
42	20	male	preticulata	prmale	19.57775	576	0.96	1.287002218	0	0	0	0	0	0	0	0	0
42	25	male	preticulata	prmale	19.57775	525	0.875	1.065435817	0	0	0	15	0.025	0.025002605	0	15	6
42	30	male	preticulata	prmale	19.57775	556	0.926666667	1.185445626	0	0	0	0	0	0	0	0	0
43	15	male	preticulata	prmale	17.70325	495	0.825	0.9702022	0	0	0	0	0	0	0	0	0
43	20	male	preticulata	prmale	17.70325	534	0.89	1.09734517	0	0	0	0	0	0	0	0	0
43	25	male	preticulata	prmale	17.70325	564	0.94	1.222630306	0	0	0	0	0	0	0	0	0
43	30	male	preticulata	prmale	17.70325	594	0.99	1.429256853	0	0	0	0	0	0	0	0	0
44	15	male	preticulata	prmale	18.4275	563	0.938333333	1.21777764	0	0	0	0	0	0	0	0	0
44	20	male	preticulata	prmale	18.4275	584	0.973333333	1.339339915	0	0	0	0	0	0	0	0	0
44	25	male	preticulata	prmale	18.4275	581	0.968333333	1.318466296	0	0	0	4	0.006666667	0.006666716	0	4	2
44	30	male	preticulata	prmale	18.4275	505	0.841666667	1.000362273	0	0	0	0	0	0	0	0	0
45	15	male	preticulata	prmale	18.247	545	0.908333333	1.139281771	0	0	0	0	0	0	0	0	0
45	20	male	preticulata	prmale	18.247	565	0.941666667	1.227548737	0	0	0	0	0	0	0	0	0
45	25	male	preticulata	prmale	18.247	564	0.94	1.222630306	0	0	0	1	0.001666667	0.001666668	0	1	1
45	30	male	preticulata	prmale	18.247	511	0.851666667	1.019157277	0	0	0	0	0	0	0	0	0
46	15	male	preticulata	prmale	19.696	461	0.768333333	0.876233103	0	0	0	0	0	0	0	0	0
46	20	male	preticulata	prmale	19.696	366	0.61	0.656060591	0	0	0	2	0.003333333	0.003333339	0	2	1
46	25	male	preticulata	prmale	19.696	587	0.978333333	1.362252026	0	0	0	0	0	0	0	0	0
46	30	male	preticulata	prmale	19.696	586	0.976666667	1.354349368	0	0	0	6	0.01	0.010000167	0	6	3
47	15	male	preticulata	prmale	20.143	490	0.816666667	0.955611277	0	0	0	3	0.005	0.005000021	0	3	2
47	20	male	preticulata	prmale	20.143	566	0.943333333	1.232535808	0	0	0	2	0.003333333	0.003333339	0	2	1
47	25	male	preticulata	prmale	20.143	579	0.965	1.305443377	0	0	0	0	0	0	0	0	0
47	30	male	preticulata	prmale	20.143	577	0.961666667	1.293016646	0	0	0	0	0	0	0	0	0
48	15	male	preticulata	prmale	15.8155	288	0.48	0.500654712	12	0.02	0.020001334	7	0.011666667	0.011666932	3	7	2
48	20	male	preticulata	prmale	15.8155	583	0.971666667	1.332183042	0	0	0	0	0	0	0	0	0
48	25	male	preticulata	prmale	15.8155	511	0.851666667	1.019157277	0	0	0	0	0	0	0	0	0
48	30	male	preticulata	prmale	15.8155	467	0.778333333	0.892006875	0	0	0	5	0.008333333	0.008333429	0	5	1
